# Supplementary material for: Molecular Evolution of Far-Red Light-Acclimated Photosystem II
Source: Microorganisms. 2022 Jun 22;10(7):1270. doi: 10.3390/microorganisms10071270 (PMC9325196; doi:10.3390/microorganisms10071270)
Supplement: Supplementary file 1 [file microorganisms-10-01270-s001.zip]

Archive with 1 entries (1 files):
- microorganisms-1768588-supplementary.pdf
